# Supplementary material for: The Putative Cytochrome b5 Domain-Containing Protein CaDap1 Homologue Is Involved in Antifungal Drug Tolerance, Cell Wall Chitin Maintenance, and Virulence in Candida albicans
Source: J Fungi (Basel). 2024 Apr 26;10(5):316. doi: 10.3390/jof10050316 (PMC11122062; doi:10.3390/jof10050316)
Supplement: Supplementary file 1 [file jof-10-00316-s001.zip]

Archive with 1 entries (1 files):
- jof-2940499-supplementary.pdf
